# Supplementary material for: Pain and daily interference among reproductive-age women with myofascial pelvic pain: Serial mediation roles of kinesiophobia, self-efficacy and pain catastrophizing
Source: PLoS One. 2024 May 13;19(5):e0301095. doi: 10.1371/journal.pone.0301095 (PMC11090321; doi:10.1371/journal.pone.0301095)
Supplement: S1 Dataset — (XLSX) [file pone.0301095.s002.xlsx]

## Sheet: Sheet1
id	age	age_3	bmi	bmi_4	location	occupation	education	marry	income	surgery	childbirth	gynecology	medication	treatment	pain_worst	pain_least	pain_average	pain_current	pain_mean4	TSK_SF	TSK_AA	catastrophization	PCS_H	PCS_M	PCS_R	Daily interference_activity	Daily interference_walking	Daily interference_work	Daily interference_mood	Daily interference_enjoyment	Daily interference_relations	Daily interference_sleep	Pain intensity	Kinesiophobia	Self-efficacy	Pain catastrophizing	Daily interference
1	29	1	18.8189	2	1	3	2	1	3	1	1	1	0	0	5	0	4	4	1	10	18	0	1	1	2	0	0	1	0	0	0	0	3.25	28	57	4	0.142857
2	38	1	22.8928	2	1	2	1	1	1	0	1	1	0	1	5	6	5	5	2	12	16	0	4	4	1	0	0	0	0	0	1	0	5.25	28	4	9	0.142857
3	33	1	23.8281	2	1	1	2	2	5	0	1	0	0	0	0	0	1	4	1	5	6	0	5	2	2	3	4	4	4	2	4	3	1.25	11	60	9	3.57143
4	41	1	20.7031	2	1	2	1	1	1	0	1	1	0	1	2	5	5	5	2	14	14	0	0	0	0	5	0	0	5	0	0	0	4.25	28	60	0	1.42857
5	46	2	23.8054	2	1	3	2	1	1	1	0	1	0	0	5	5	5	5	2	15	18	0	14	6	8	3	0	0	5	5	0	3	5	33	35	28	2
6	28	1	16.5607	1	1	2	3	1	2	0	1	1	0	0	5	5	5	0	1	11	13	0	2	1	2	0	0	0	0	0	0	0	3.75	24	60	5	0
7	41	1	20.2913	2	1	3	2	1	1	1	1	1	0	1	2	3	5	3	1	15	20	1	13	10	8	3	0	0	10	1	2	1	3.25	35	39	31	2.42857
8	30	1	22.0317	2	1	1	2	1	1	1	1	1	0	1	0	0	0	8	1	13	15	0	7	1	5	8	0	0	5	10	8	0	2	28	59	13	3
9	33	1	23.2335	2	1	3	2	1	2	1	1	0	0	0	5	5	5	1	2	16	12	0	5	5	11	0	0	0	0	0	0	0	4	28	49	21	0
10	32	1	19.6283	2	1	1	3	1	1	1	1	0	0	1	6	6	6	6	2	10	12	0	1	1	1	3	0	0	3	6	6	0	6	22	60	3	1.71429
11	39	1	22.0317	2	2	2	2	1	1	1	1	0	0	0	6	0	6	8	2	15	18	0	11	4	12	3	0	0	5	4	0	0	5	33	18	27	1.14286
12	37	1	21.6413	2	1	1	3	1	2	1	1	1	0	0	8	4	7	0	2	15	18	1	20	10	14	5	0	0	0	7	5	3	4.75	33	32	44	2.28571
13	33	1	21.6311	2	1	2	2	1	3	1	1	1	0	0	8	8	8	5	3	15	18	0	13	5	8	0	0	0	0	0	0	0	7.25	33	60	26	0
14	38	1	26.7094	3	1	1	3	1	4	0	1	0	0	0	4	2	4	4	1	6	10	0	1	0	2	4	0	0	0	0	0	3	3.5	16	60	3	1.42857
15	35	1	19.7599	2	1	3	2	1	4	1	1	0	0	0	2	2	2	2	1	13	16	0	3	2	4	2	2	3	2	2	2	3	2	29	29	9	2.42857
16	33	1	23.634	2	1	2	2	1	2	1	1	0	0	0	3	3	3	3	1	14	14	0	1	0	0	3	0	0	0	0	0	0	3	28	60	1	0.428571
17	33	1	24.3046	3	1	2	2	1	1	1	1	0	0	0	5	5	5	5	2	13	12	0	3	2	3	4	0	0	5	3	0	0	5	25	47	8	1.28571
18	30	1	17.9623	1	1	2	2	1	2	1	1	0	0	0	5	1	1	1	1	14	12	0	1	1	1	0	1	1	2	0	0	0	2	26	45	3	0.571429
19	43	1	18.4672	1	1	2	2	1	1	0	1	1	0	1	0	4	5	3	1	12	13	0	2	2	1	4	0	0	5	0	0	5	3	25	21	5	2.71429
20	35	1	20.1951	2	1	2	3	1	1	1	1	0	0	0	4	0	3	0	1	10	15	0	0	0	0	0	0	0	0	0	0	0	1.75	25	49	0	0
21	28	1	17.7458	1	1	1	3	1	2	1	0	1	0	1	5	3	3	3	1	15	15	0	7	5	5	3	4	4	4	4	4	3	3.5	30	51	17	3.57143
22	48	2	28.6501	4	1	1	2	1	3	1	1	1	1	0	6	6	6	6	2	11	6	0	2	1	6	5	5	6	6	5	5	7	6	17	60	9	5.85714
23	34	1	22.4712	2	1	2	3	1	1	0	1	0	0	0	3	2	3	3	1	7	15	0	6	1	5	3	8	5	3	0	2	3	2.75	22	60	12	3.85714
24	39	1	20.9321	2	1	1	2	1	2	1	1	0	0	0	4	2	2	5	1	15	14	0	3	1	4	1	1	0	1	1	1	1	3.25	29	60	8	0.857143
25	38	1	20.0796	2	1	1	3	1	3	0	1	0	0	0	2	2	2	2	1	7	14	0	0	0	2	2	0	1	0	1	0	0	2	21	60	2	0.428571
26	31	1	19.563	2	1	1	3	2	3	0	0	0	0	1	5	6	5	5	2	11	15	0	6	1	8	5	1	0	5	1	2	0	5.25	26	54	15	1.85714
27	46	2	24.6548	3	1	1	3	1	2	1	1	1	0	1	5	5	5	5	2	14	17	0	9	4	7	4	5	5	6	5	1	2	5	31	52	20	3.57143
28	37	1	21.7738	2	1	2	2	1	2	1	1	0	0	0	0	0	0	1	0	10	15	0	5	0	2	0	1	0	1	1	1	1	0.25	25	30	7	0.714286
29	46	2	22.5069	2	1	2	1	1	1	1	1	1	0	1	3	3	3	3	1	15	13	1	18	9	12	3	4	3	3	0	0	0	3	28	48	39	1.85714
30	49	2	24.0346	3	2	3	2	1	1	0	1	1	0	0	6	3	5	3	2	11	15	0	5	2	8	4	3	2	5	2	2	2	4.25	26	49	15	2.85714
31	44	1	21.6128	2	1	2	3	1	2	0	1	1	0	0	7	7	7	7	3	15	14	0	7	3	6	2	1	0	3	2	2	3	7	29	51	16	2
32	30	1	16.3593	1	2	3	3	1	2	1	1	1	0	1	5	0	4	3	1	15	15	1	17	7	11	4	2	4	4	4	3	5	3	30	25	35	3.85714
33	30	1	16.7311	1	1	1	3	1	5	0	1	1	0	1	2	2	2	0	1	13	15	0	3	1	0	1	2	2	2	3	2	2	1.5	28	36	4	1.85714
34	36	1	21.6311	2	2	2	2	1	2	1	1	0	1	0	5	3	4	4	2	15	18	0	10	5	6	4	4	3	4	3	3	3	4	33	49	21	3.42857
35	27	1	19.9553	2	1	2	2	2	1	0	0	1	0	1	6	3	4	4	2	14	18	0	11	7	8	4	4	4	4	6	4	4	4.25	32	23	26	4
36	49	2	23.7088	2	1	2	2	1	1	1	1	1	1	1	4	0	3	3	1	13	14	1	14	6	11	2	0	2	4	2	0	4	2.5	27	47	31	2.28571
37	45	2	23.9512	2	1	1	3	1	4	1	1	0	0	0	7	7	3	6	2	13	13	0	8	2	4	7	4	4	7	8	6	5	5.75	26	55	14	5.42857
38	29	1	32.4219	4	2	1	3	1	3	1	1	0	0	1	7	2	3	3	1	10	17	0	0	5	9	9	0	0	8	0	10	0	3.75	27	52	14	3.85714
39	45	2	20.5499	2	1	1	3	1	3	1	1	1	0	0	4	2	5	4	1	15	18	0	6	3	4	4	4	3	4	3	3	3	3.75	33	42	13	3.42857
40	35	1	22.0522	2	1	2	3	1	2	0	1	0	0	0	7	7	7	7	3	14	18	0	4	2	5	5	0	0	5	0	0	0	7	32	55	11	1.42857
41	36	1	18.4911	1	1	2	3	1	1	0	1	0	0	0	5	1	3	5	1	15	13	0	11	3	8	5	0	1	3	5	3	1	3.5	28	54	22	2
42	38	1	22.1003	2	1	1	3	1	3	1	1	0	0	0	2	0	1	1	1	11	13	0	4	0	5	2	0	1	3	1	1	1	1	24	55	9	1.28571
43	49	2	21.6441	2	1	1	3	1	2	0	1	1	0	0	1	0	1	1	0	12	15	0	3	2	2	1	0	0	1	0	0	2	0.75	27	57	7	0.857143
44	46	2	18.0697	1	1	1	3	1	5	1	1	0	0	0	4	0	2	3	1	12	13	0	4	0	1	0	0	0	0	0	0	0	2.25	25	60	5	0
45	34	1	17.4191	1	2	1	2	1	4	1	1	1	0	0	4	4	4	4	2	7	15	0	0	0	0	3	0	1	3	0	1	1	4	22	58	0	1.42857
46	41	1	22.2656	2	1	1	2	1	3	1	1	1	0	0	1	0	1	0	0	13	16	0	0	0	0	0	1	0	1	0	1	0	0.5	29	60	0	0.428571
47	35	1	26.8352	3	1	3	3	1	2	1	1	1	0	1	5	4	4	1	1	15	16	0	3	4	8	0	0	0	0	0	0	5	3.5	31	60	15	1.42857
48	33	1	31.25	4	1	3	2	1	1	1	1	0	0	0	4	4	4	4	2	15	18	0	7	5	3	4	3	3	4	4	4	4	4	33	27	15	3.71429
49	28	1	21.9713	2	1	1	3	1	3	1	1	0	0	0	6	2	4	0	1	10	12	0	3	2	4	4	5	5	6	2	3	3	3	22	41	9	4.14286
50	32	1	17.9982	1	1	1	3	1	3	1	1	1	0	1	6	2	5	6	2	15	11	0	3	2	1	5	0	3	7	2	3	2	4.75	26	57	6	3.14286
51	41	1	19.4674	2	1	3	1	2	2	1	0	1	0	0	2	2	4	4	1	15	17	0	11	7	10	6	3	4	8	0	3	2	3	32	52	28	4
52	34	1	22.2656	2	1	2	2	1	2	1	1	0	0	1	3	3	3	3	1	15	18	0	10	6	11	3	3	3	4	6	3	3	3	33	50	27	3.14286
53	33	1	20.0288	2	1	1	3	1	2	0	1	0	0	1	6	6	6	6	2	13	18	1	12	5	16	6	1	1	7	4	7	1	6	31	54	33	3.42857
54	41	1	20.0796	2	1	2	3	1	2	1	1	1	0	1	4	0	4	4	1	15	13	0	13	3	12	8	8	8	5	8	8	6	3	28	54	28	7
55	35	1	17.9688	1	1	2	2	2	1	0	1	0	0	0	0	0	0	0	0	14	17	0	2	0	2	0	0	0	0	0	0	0	0	31	52	4	0
56	45	2	21.5019	2	1	3	3	1	1	1	1	0	0	1	0	3	3	3	1	15	18	0	5	2	5	3	3	3	3	2	2	5	2.25	33	39	12	3.42857
57	42	1	21.3039	2	1	2	2	1	3	1	1	1	0	1	4	3	3	5	1	15	17	1	20	7	3	10	0	10	10	5	5	5	3.75	32	41	30	6.42857
58	44	1	25.7812	3	1	1	1	1	1	1	0	0	0	0	7	3	5	8	2	12	15	0	1	2	5	0	0	0	0	0	0	0	5.75	27	59	8	0
59	43	1	22.4323	2	1	2	1	1	1	0	1	1	0	0	2	0	2	0	1	10	12	0	1	0	0	0	0	0	0	0	0	0	1	22	36	1	0
60	39	1	19.5717	2	1	1	2	1	1	0	0	1	0	0	5	2	5	3	1	15	18	1	18	8	10	5	3	3	5	3	5	3	3.75	33	36	36	3.85714
61	49	2	24.4141	3	2	2	2	1	1	1	1	1	0	1	6	5	6	5	2	15	16	0	4	4	6	4	4	6	7	6	5	6	5.5	31	41	14	5.42857
62	37	1	22.6409	2	1	1	2	1	1	1	1	1	0	1	3	1	3	6	1	15	17	0	15	6	8	10	6	8	10	7	10	8	3.25	32	36	29	8.57143
63	35	1	20.3125	2	1	2	3	1	1	1	1	0	0	0	6	4	5	5	2	13	17	0	13	6	9	7	5	6	8	5	8	7	5	30	44	28	6.85714
64	49	2	23.5556	2	1	2	1	1	1	1	1	1	0	0	8	7	7	8	3	15	18	1	16	9	13	8	3	4	6	6	7	8	7.5	33	37	38	6.28571
65	37	1	22.6003	2	2	3	2	1	5	1	1	1	0	1	10	3	5	5	2	13	17	0	10	6	6	5	3	2	5	3	0	3	5.75	30	58	22	3
66	42	1	20.2694	2	1	2	2	1	2	1	1	1	0	1	5	2	4	4	1	15	18	1	16	9	14	5	3	8	6	6	5	5	3.75	33	15	39	5.28571
67	34	1	22.2137	2	1	1	3	1	4	0	1	0	0	1	1	1	1	1	1	17	18	1	13	10	14	2	2	2	3	2	3	2	1	35	36	37	2.28571
68	41	1	16.901	1	1	1	3	1	4	0	1	0	0	0	8	3	5	3	2	14	18	0	8	5	3	5	5	3	8	6	4	6	4.75	32	30	16	5.28571
69	27	1	16.937	1	1	2	3	1	2	1	1	0	0	0	4	1	2	1	1	14	18	0	8	4	6	3	2	2	3	4	2	5	2	32	23	18	3.14286
70	31	1	18.4425	1	1	2	3	1	4	0	1	1	0	1	5	3	3	3	1	8	13	0	3	4	11	3	2	6	3	2	3	2	3.5	21	41	18	3
71	38	1	26.0375	3	1	3	2	1	1	1	1	1	0	1	8	2	4	4	2	15	19	1	18	11	10	5	7	10	10	10	10	7	4.5	34	24	39	8
72	33	1	24.8358	3	1	3	3	1	2	1	1	0	0	1	6	4	5	5	2	14	12	0	8	4	6	6	4	4	6	1	6	1	5	26	27	18	4
73	31	1	22.1893	2	1	3	3	2	1	0	1	1	0	0	7	0	4	3	1	20	23	1	17	9	12	3	2	5	5	5	5	4	3.5	43	5	38	4
74	39	1	20.8325	2	1	1	3	1	1	1	1	1	0	1	5	4	4	4	2	17	16	0	11	7	8	5	3	3	5	4	3	4	4.25	33	50	26	3.85714
75	28	1	23.4375	2	1	1	3	2	3	0	0	0	0	1	5	3	4	4	2	17	16	1	18	9	13	4	2	3	6	4	3	5	4	33	33	40	4
76	35	1	23.7118	2	1	1	3	1	2	1	1	0	0	0	5	4	4	4	2	20	23	1	8	6	16	0	0	1	2	4	4	4	4.25	43	2	30	2.14286
77	30	1	19.7711	2	2	3	1	1	1	1	1	0	0	0	5	2	3	3	1	15	17	0	5	5	4	3	3	3	3	3	3	5	3.25	32	30	14	3.57143
78	36	1	22.0386	2	1	2	2	1	2	1	1	1	0	1	5	5	5	5	2	15	12	1	15	8	10	5	0	5	6	5	0	1	5	27	34	33	2.57143
79	26	1	17.7778	1	1	2	2	1	2	0	1	0	0	1	6	6	7	6	2	14	17	0	13	4	4	6	6	6	6	6	6	0	6.25	31	34	21	4.28571
80	29	1	19.563	2	1	2	3	1	1	1	1	0	0	1	4	0	2	2	1	10	18	1	13	9	10	2	1	1	2	1	1	1	2	28	21	32	1.28571
81	28	1	19.4734	2	1	2	2	1	1	0	1	0	0	0	4	0	4	2	1	13	18	0	3	0	1	0	3	1	1	0	2	1	2.5	31	26	4	1.28571
82	35	1	20.5761	2	1	1	3	1	3	0	1	0	0	0	5	3	4	4	2	10	16	0	3	3	5	4	1	3	4	3	3	2	4	26	43	11	2.71429
83	37	1	21.7193	2	1	1	3	1	2	1	1	1	0	0	3	3	4	4	1	14	17	1	16	10	12	4	4	4	4	4	4	4	3.5	31	20	38	4
84	33	1	26.7229	3	2	3	2	1	1	1	0	1	0	0	2	2	2	2	1	15	18	0	6	3	4	2	0	0	2	0	0	0	2	33	46	13	0.571429
85	43	1	24.0882	3	1	2	2	2	1	1	1	1	0	1	6	4	3	6	2	14	17	0	5	1	5	6	4	0	4	4	5	1	4.75	31	30	11	3
86	29	1	16.6933	1	1	1	3	1	2	0	0	0	0	0	5	3	4	4	2	14	18	0	8	6	8	4	4	4	4	4	4	4	4	32	27	22	4
87	37	1	22.9591	2	1	2	3	1	2	0	1	0	0	1	5	4	4	5	2	15	17	0	14	6	8	5	4	5	5	3	4	3	4.5	32	50	28	4.14286
88	28	1	19.2277	2	1	3	2	2	2	0	1	0	0	1	2	2	2	2	1	15	15	1	12	8	10	3	5	5	8	8	8	5	2	30	20	30	5.57143
89	48	2	21.5019	2	1	1	3	1	4	1	1	0	0	1	8	8	8	8	3	13	14	0	2	3	6	7	4	6	5	3	3	7	8	27	60	11	5.57143
90	41	1	23.3091	2	1	1	3	2	2	0	1	1	0	0	1	0	1	2	1	15	16	1	13	9	13	2	1	2	2	4	2	2	1	31	26	35	1.85714
91	24	1	24.2215	3	1	1	2	1	1	0	0	0	0	0	1	1	1	1	1	15	17	0	3	1	3	1	1	1	1	1	1	1	1	32	36	7	1
92	34	1	20.83	2	1	2	3	1	1	0	1	0	0	1	4	2	4	4	1	16	18	1	17	7	9	5	5	6	5	7	5	4	3.5	34	38	33	4.85714
93	27	1	19.5312	2	1	3	3	2	1	0	0	0	0	0	8	3	7	8	2	16	19	1	24	12	16	10	8	8	10	10	3	3	6.5	35	2	52	6.42857
94	28	1	21.0938	2	2	1	2	1	1	0	1	1	0	0	4	1	3	0	1	16	16	1	12	8	14	10	0	5	3	0	0	5	2	32	58	34	4
95	41	1	22.6667	2	1	2	1	1	1	1	1	0	0	0	6	5	5	3	2	11	15	0	6	1	6	5	0	3	4	3	0	6	4.75	26	60	13	3.42857
96	45	2	22.0386	2	1	2	2	1	1	1	1	1	0	1	4	4	4	4	2	15	13	1	15	11	14	4	4	4	4	4	1	3	4	28	33	40	3.28571
97	34	1	19.2708	2	1	2	2	1	1	1	1	1	0	0	3	4	3	3	1	15	17	1	20	9	11	3	3	3	3	3	0	0	3.25	32	53	40	1.71429
98	37	1	21.875	2	2	2	2	1	1	0	1	1	0	0	5	4	4	1	1	15	14	0	7	3	5	0	4	3	4	6	4	5	3.5	29	23	15	3.57143
99	27	1	24.4646	3	1	2	3	1	2	1	1	0	0	1	6	1	3	3	1	14	16	0	9	3	7	10	6	10	4	6	4	4	3.25	30	31	19	6
100	48	2	21.6441	2	1	1	3	1	2	0	1	1	0	1	4	5	6	5	2	14	18	0	13	6	9	4	6	6	7	6	5	5	5	32	48	28	5.42857
101	26	1	18.6667	2	2	1	2	1	1	1	0	1	0	1	1	2	4	4	1	15	17	1	22	11	14	5	6	10	6	10	10	3	2.75	32	21	47	6.14286
102	37	1	26.0262	3	1	1	3	1	5	0	1	0	0	0	4	0	4	4	1	10	13	0	2	0	2	4	2	3	3	5	5	4	3	23	60	4	3.57143
103	47	2	18.5224	2	1	2	2	1	2	1	1	1	0	0	5	3	4	6	2	11	11	0	2	1	2	6	0	5	6	5	0	4	4.5	22	60	5	3.57143
104	29	1	23.7118	2	1	1	3	1	2	0	1	0	0	0	6	4	4	4	2	10	12	0	6	1	4	4	9	4	4	4	4	4	4.5	22	45	11	4.71429
105	30	1	19.721	2	2	2	2	1	1	0	1	0	0	0	4	2	2	1	1	14	12	0	3	3	6	0	0	0	0	0	0	0	2.25	26	3	12	0
106	37	1	24.093	3	1	1	3	1	3	0	1	1	0	0	4	0	0	0	1	15	17	0	10	5	11	2	0	1	2	0	0	1	1	32	30	26	1
107	39	1	21.4844	2	1	1	3	1	1	0	1	1	0	1	4	2	3	1	1	14	16	0	6	2	5	4	6	6	4	6	3	1	2.5	30	29	13	3.57143
108	28	1	23.5078	2	1	1	3	1	4	1	1	0	0	0	3	3	3	2	1	14	17	0	6	4	12	2	3	3	3	3	3	3	2.75	31	57	22	2.85714
109	30	1	17.1875	1	1	1	3	2	2	0	0	0	0	1	3	2	3	3	1	14	18	0	9	3	5	3	5	6	6	4	6	0	2.75	32	41	17	3.71429
110	24	1	18.3249	1	1	1	3	2	2	0	0	0	0	0	6	2	4	3	1	13	18	0	9	5	11	4	3	3	5	4	4	5	3.75	31	31	25	4.14286
111	39	1	33.1361	4	1	2	3	1	2	1	1	0	0	0	6	5	4	5	2	15	17	1	18	8	12	5	5	5	5	5	5	5	5	32	38	38	5
112	31	1	22.6667	2	1	2	2	1	1	0	1	1	0	0	3	1	3	0	1	14	18	0	4	3	8	0	0	0	1	0	0	1	1.75	32	26	15	0.428571
113	33	1	24.2188	3	2	2	2	1	1	0	1	0	0	0	4	4	4	4	2	19	18	1	14	8	16	3	3	3	3	3	3	3	4	37	0	38	3
114	38	1	19.2336	2	1	1	3	1	2	1	0	0	0	0	6	4	5	6	2	15	18	0	12	6	8	5	5	6	6	5	5	5	5.25	33	46	26	5.28571
115	35	1	16.1843	1	1	2	2	1	1	1	1	0	0	0	4	4	4	5	2	13	18	0	8	5	9	5	4	5	5	6	4	5	4.25	31	33	22	4.71429
116	29	1	27.7767	3	1	1	3	2	5	0	0	1	0	0	4	1	3	3	1	13	14	0	5	3	4	4	4	4	4	5	4	5	2.75	27	24	12	4.28571
117	44	1	26.6728	3	2	3	2	2	1	1	1	0	0	0	5	4	5	5	2	13	13	0	10	2	7	5	7	6	5	5	5	4	4.75	26	35	19	5.14286
118	45	2	23.833	2	1	3	2	1	1	1	0	1	0	1	6	4	6	6	2	14	17	0	5	2	6	7	5	7	7	7	5	5	5.5	31	34	13	5.85714
119	40	1	21.2084	2	1	1	3	1	3	1	1	1	0	1	4	1	3	3	1	15	13	0	7	2	7	4	4	3	3	3	1	4	2.75	28	54	16	3.28571
120	26	1	18.4265	1	1	3	2	1	2	1	1	0	1	1	3	3	3	3	1	15	18	1	13	8	14	2	3	3	2	3	3	2	3	33	19	35	2.42857
121	36	1	24.4444	3	2	3	1	1	1	1	1	0	0	0	8	3	6	5	2	18	22	1	23	8	14	6	10	10	6	10	10	7	5.5	40	26	45	8
122	31	1	20.5457	2	1	2	2	1	2	0	1	1	0	1	7	7	5	7	2	15	15	1	23	10	13	10	10	10	10	10	10	10	6.5	30	21	46	10
123	28	1	23.0546	2	1	1	3	1	2	1	1	1	0	0	7	7	0	0	1	12	15	0	8	4	13	0	0	1	1	2	5	0	3.5	27	44	25	1
124	43	1	24.4444	3	1	2	2	1	2	1	1	1	0	1	4	4	5	4	2	19	18	1	24	12	16	5	4	4	5	4	5	4	4.25	37	30	52	4.42857
125	36	1	24.2188	3	1	3	1	1	2	1	1	1	0	0	5	5	5	4	2	15	16	0	13	7	9	4	5	5	1	7	3	6	4.75	31	25	29	4.28571
126	28	1	20.3244	2	1	3	3	1	4	1	0	1	0	0	6	3	5	0	1	15	14	0	13	4	8	4	2	3	6	4	3	4	3.5	29	44	25	3.71429
127	30	1	22.0386	2	1	2	2	1	1	1	1	1	0	0	5	2	5	5	2	15	17	1	15	9	12	10	5	5	10	10	10	5	4.25	32	59	36	7.14286
128	27	1	19.487	2	1	1	2	1	3	1	0	1	0	1	2	1	3	2	1	20	20	1	24	12	16	4	4	4	4	6	4	4	2	40	6	52	4
129	38	1	20.3428	2	1	2	2	1	1	1	1	1	1	1	4	4	4	3	1	14	18	0	7	3	9	7	8	7	6	6	6	7	3.75	32	34	19	6.85714
130	33	1	21.3675	2	1	3	3	1	1	1	1	0	0	0	6	1	3	6	2	15	18	1	16	9	12	5	6	6	6	1	5	1	4	33	23	37	4.28571
131	44	1	24.4352	3	1	2	1	1	1	1	1	0	0	1	9	7	8	8	3	18	23	1	18	9	14	10	8	6	9	8	7	8	8	41	37	41	8
132	34	1	22.0703	2	2	2	2	1	1	0	1	0	0	0	7	4	5	5	2	13	16	0	10	6	9	4	4	4	4	3	3	5	5.25	29	12	25	4.14286
133	46	2	20.7612	2	1	1	3	1	1	1	1	1	0	1	8	5	6	8	2	15	13	1	13	8	10	8	6	8	8	8	6	8	6.75	28	49	31	7.42857
134	49	2	22.8928	2	1	2	2	1	2	0	1	1	0	0	6	3	4	4	2	14	18	1	19	11	13	3	3	4	4	4	8	0	4.25	32	59	43	3.14286
135	29	1	24.3911	3	1	1	3	1	4	0	1	0	0	0	8	3	5	0	2	15	19	1	18	8	9	7	3	7	8	7	7	7	4	34	36	35	6.57143
136	25	1	25.3444	3	1	3	3	1	1	0	1	0	0	0	6	2	4	3	1	15	17	0	7	4	4	5	5	4	4	5	4	4	3.75	32	19	15	4.28571
137	35	1	24.2188	3	1	2	3	1	2	0	1	0	0	1	4	1	2	3	1	15	18	0	6	3	4	2	2	2	2	3	3	2	2.5	33	20	13	2.14286
138	28	1	21.6311	2	1	1	3	1	1	1	1	0	0	0	2	2	1	2	1	10	12	0	5	3	4	3	2	2	3	2	2	2	1.75	22	20	12	2.28571
139	31	1	22.6562	2	1	2	3	1	3	1	1	0	0	0	7	1	4	1	1	15	18	0	7	5	6	4	5	5	4	5	5	4	3.25	33	9	18	4.42857
140	32	1	19.7239	2	1	1	3	1	2	0	1	1	0	1	8	7	7	8	3	18	19	1	18	10	13	10	7	10	10	7	10	8	7.5	37	40	41	9
141	27	1	20.6905	2	1	1	3	1	2	1	1	1	0	0	5	5	5	5	2	15	16	0	8	4	4	5	3	3	5	3	5	5	5	31	33	16	4.42857
142	38	1	23.8751	2	1	2	3	1	3	1	1	1	0	0	6	3	5	4	2	16	16	1	13	8	10	8	7	8	7	6	6	6	4.5	32	45	31	6.85714
143	29	1	22.4059	2	1	2	3	1	4	1	1	0	0	1	6	3	4	4	2	19	24	1	24	12	16	5	2	5	7	6	5	4	4.25	43	19	52	4.57143
144	30	1	20.7031	2	1	3	2	1	1	1	1	1	0	1	6	4	5	6	2	16	16	1	15	6	11	4	4	5	4	6	4	6	5.25	32	23	32	4.71429
145	36	1	21.0938	2	1	1	3	1	2	0	1	0	0	0	4	4	4	4	2	14	18	0	6	3	4	4	8	2	2	1	2	1	4	32	22	13	2.85714
146	42	1	29.0533	4	1	2	3	1	1	1	1	1	0	0	6	6	6	6	2	14	16	0	15	5	9	5	5	5	5	5	5	5	6	30	49	29	5
147	39	1	23.634	2	1	1	2	1	3	1	0	1	0	1	3	3	3	3	1	18	18	0	9	5	8	5	3	5	5	5	3	8	3	36	32	22	5.28571
148	23	1	22.0386	2	1	1	3	1	2	0	0	1	0	0	5	6	5	5	2	15	18	1	15	8	12	5	5	5	6	5	5	5	5.25	33	18	35	5.14286
149	36	1	24.0346	3	2	3	1	1	1	1	1	0	0	1	6	4	5	5	2	15	18	1	14	9	12	7	5	6	6	6	5	6	5	33	21	35	5.85714
150	40	1	21.3593	2	2	1	3	1	2	0	1	1	0	0	2	8	2	3	1	18	19	0	12	7	7	3	3	3	5	3	3	3	3.75	37	28	26	3.28571
151	44	1	20.8117	2	1	1	2	1	2	1	1	0	0	1	5	2	5	2	1	14	17	1	17	8	12	4	4	5	4	3	2	3	3.5	31	53	37	3.57143
152	44	1	27.0552	3	2	1	1	1	3	0	1	1	0	1	8	2	3	3	2	15	16	1	17	7	13	4	4	3	3	5	3	4	4	31	33	37	3.57143
153	41	1	22.1003	2	1	2	3	1	2	0	1	1	0	1	5	5	5	5	2	18	23	0	16	4	9	8	10	10	10	10	10	10	5	41	31	29	9.71429
154	48	2	21.7738	2	1	2	2	1	1	1	1	0	0	1	4	2	3	2	1	15	18	0	9	9	8	2	4	4	4	2	4	2	2.75	33	19	26	3.14286
155	32	1	20.9366	2	1	1	3	1	1	0	1	1	0	0	6	1	3	2	1	15	17	0	13	6	8	10	6	10	7	6	7	8	3	32	43	27	8
156	36	1	21.7193	2	1	2	3	1	4	1	1	1	0	1	6	4	6	5	2	15	17	0	8	5	9	5	5	5	6	5	4	5	5.25	32	49	22	5
157	32	1	24.3418	3	1	1	3	1	5	1	1	1	0	0	6	0	4	4	1	14	18	0	6	3	12	2	1	2	5	2	0	0	3.5	32	37	21	1.42857
158	30	1	20.8209	2	1	1	3	2	5	0	0	1	0	1	7	7	5	6	2	19	14	1	21	8	12	8	5	6	8	8	7	8	6.25	33	49	41	7.14286
159	31	1	26.1719	3	1	2	2	1	1	1	1	1	0	1	6	6	6	6	2	15	18	1	21	9	13	6	6	6	6	6	6	6	6	33	0	43	6
160	26	1	19.0039	2	1	3	2	2	1	1	0	1	0	1	8	2	2	4	2	15	18	0	8	8	10	8	7	5	10	10	5	10	4	33	6	26	7.85714
161	28	1	28.9062	4	2	2	3	1	1	1	1	0	0	1	9	2	6	9	2	20	18	1	15	6	12	8	8	8	8	4	8	8	6.5	38	28	33	8
162	30	1	20.8889	2	2	1	2	1	5	1	1	1	0	1	9	6	6	9	3	12	10	1	16	6	10	8	10	10	7	8	0	10	7.5	22	58	32	7.85714
163	37	1	20.0474	2	1	1	3	1	2	0	1	0	0	0	5	3	3	1	1	15	18	1	16	8	15	3	2	2	3	3	2	3	3	33	3	39	2.57143
164	32	1	23.0518	2	1	1	3	1	3	0	0	1	0	1	6	6	6	5	2	18	17	1	21	6	14	6	6	7	6	6	6	0	5.75	35	38	41	4.42857
165	33	1	29.2969	4	1	3	2	1	1	1	1	1	0	1	7	5	8	10	3	20	24	1	24	11	16	10	6	10	8	10	5	10	7.5	44	9	51	8.42857
166	24	1	24.2215	3	2	1	3	2	1	0	1	0	0	0	6	4	5	5	2	15	18	1	12	8	10	5	5	5	5	5	5	5	5	33	38	30	5
167	39	1	18.2899	1	1	1	3	1	2	1	1	1	0	0	5	4	4	3	2	15	17	1	14	8	13	5	5	6	6	6	6	5	4	32	22	35	5.42857
168	31	1	30.1194	4	1	1	3	1	3	0	1	0	0	1	3	3	3	4	1	13	18	0	11	5	7	4	3	5	6	4	6	3	3.25	31	30	23	4.28571
169	29	1	17.1029	1	2	2	2	1	2	0	1	0	0	1	6	4	5	6	2	15	18	1	17	8	12	7	5	7	7	7	6	6	5.25	33	24	37	6.28571
170	35	1	24.2188	3	1	1	2	1	2	1	1	1	0	0	5	2	4	6	2	15	18	0	12	5	8	5	4	4	4	4	5	4	4.25	33	25	25	4.28571
171	34	1	21.2306	2	1	1	3	1	2	1	1	0	0	1	6	3	5	6	2	18	16	1	13	8	14	8	4	6	9	5	6	2	5	34	38	35	5.28571
172	43	1	28.3447	4	1	1	3	1	2	0	1	0	1	1	3	4	5	4	2	15	20	1	15	7	12	5	5	3	5	2	3	4	4	35	18	34	4.14286
173	38	1	20	2	1	1	3	1	1	0	1	1	0	1	8	8	6	7	3	20	19	1	19	10	14	6	7	7	8	8	9	8	7.25	39	15	43	7.57143
174	46	2	24.2188	3	1	1	3	1	2	1	1	1	0	1	7	0	4	2	1	14	14	0	10	5	10	7	7	7	7	6	6	6	3.25	28	37	25	6.57143
175	34	1	21.1927	2	1	1	3	1	2	1	1	1	1	1	7	7	6	5	2	15	15	0	6	2	7	4	3	5	5	5	3	6	6.25	30	12	15	4.57143
176	37	1	22.0317	2	1	1	3	1	2	1	1	0	0	0	6	4	6	6	2	15	17	1	15	8	10	6	6	6	7	6	6	6	5.5	32	19	33	6.14286
177	38	1	22.4609	2	1	2	3	1	1	1	1	1	0	1	5	5	5	6	2	15	18	1	17	7	9	8	7	10	9	10	10	8	5.25	33	9	33	8.57143
178	32	1	22.2656	2	1	3	3	1	3	0	1	1	0	0	6	6	6	6	2	15	12	0	5	2	12	6	8	8	8	8	7	7	6	27	58	19	7.28571
179	41	1	19.5312	2	1	2	2	1	3	1	1	1	0	0	4	4	4	4	2	15	17	1	15	7	16	7	8	8	8	8	8	8	4	32	30	38	7.85714
180	33	1	21.83	2	1	1	3	1	2	1	1	0	0	0	7	8	6	6	2	15	18	0	12	6	8	6	6	6	6	8	6	6	6.75	33	34	26	6
181	41	1	20.7031	2	1	3	2	1	3	1	1	0	0	1	4	3	4	4	1	16	18	1	17	9	13	6	4	4	6	3	5	3	3.75	34	21	39	4.42857
182	22	1	15.0551	1	2	3	3	2	1	0	0	0	0	0	7	3	7	5	2	19	20	1	21	12	15	7	5	8	9	9	8	8	5.5	39	26	48	7.57143
183	33	1	19.5556	2	2	3	2	1	1	1	0	0	0	1	3	3	4	4	1	17	17	1	16	11	14	2	0	0	1	5	1	2	3.5	34	36	41	1.14286
184	41	1	25.3906	3	1	2	2	1	1	1	1	1	0	1	5	5	5	5	2	15	18	0	12	8	8	10	10	10	10	10	10	10	5	33	60	28	10
185	25	1	22.6562	2	1	1	3	2	2	0	0	0	0	0	6	1	4	4	1	16	18	0	12	6	8	4	3	4	3	4	3	4	3.75	34	23	26	3.57143
186	47	2	21.6128	2	1	1	3	1	2	1	1	1	0	1	5	5	5	5	2	19	23	1	24	12	16	5	6	5	10	6	6	7	5	42	16	52	6.57143
187	43	1	25.7812	3	1	3	1	1	2	0	1	0	0	1	8	4	6	1	2	16	22	1	17	6	16	5	5	6	5	6	6	1	4.75	38	19	39	4.14286
188	34	1	19.313	2	1	1	3	1	1	0	1	0	0	0	6	2	5	2	1	15	15	1	15	8	15	5	5	5	5	5	5	5	3.75	30	21	38	5
189	36	1	23.7118	2	1	1	2	1	1	1	1	1	0	0	5	2	3	5	1	16	18	1	21	11	16	10	4	8	10	10	8	10	3.75	34	2	48	8.57143
190	32	1	26.6728	3	1	2	2	2	1	1	1	0	0	1	5	5	5	5	2	20	22	1	21	11	16	10	10	10	10	10	10	6	5	42	0	48	8.85714
191	33	1	19.3337	2	1	2	2	1	1	1	1	0	0	1	9	7	8	7	3	15	18	1	22	11	12	10	9	10	10	10	10	10	7.75	33	24	45	9.85714
192	42	1	20.8889	2	2	2	2	1	1	1	1	1	0	0	9	8	9	8	3	14	17	1	17	9	16	7	8	7	7	8	7	8	8.5	31	25	42	7.42857
193	28	1	21.83	2	2	2	3	1	5	0	1	1	0	0	6	7	6	5	2	18	18	1	18	9	16	6	6	7	7	6	6	7	6	36	1	43	6.57143
194	43	1	20.9321	2	2	1	2	1	1	1	1	0	0	1	8	5	8	8	3	18	24	1	18	9	12	8	6	7	8	6	5	6	7.25	42	34	39	6.57143
195	41	1	26.6667	3	1	1	3	1	1	1	1	1	0	0	6	4	6	4	2	20	24	1	21	12	16	7	8	10	10	9	10	8	5	44	13	49	8.71429
196	31	1	22.2656	2	2	1	3	1	2	0	1	0	0	0	8	8	8	8	3	20	24	1	19	11	16	7	7	7	7	7	7	7	8	44	3	46	7
197	48	2	21.0303	2	1	2	2	1	1	1	1	1	0	0	6	3	5	5	2	14	14	1	14	6	14	5	3	4	3	10	4	6	4.75	28	45	34	4.42857
198	38	1	28.3447	4	1	1	3	1	4	1	1	1	0	0	10	10	10	10	3	18	15	1	23	10	15	10	10	10	10	8	10	10	10	33	49	48	10
199	36	1	26.0262	3	1	2	2	1	1	0	1	1	0	1	7	5	6	7	2	15	15	1	20	8	10	10	8	10	10	10	10	10	6.25	30	38	38	9.71429
200	37	1	21.2306	2	2	3	3	1	1	1	1	0	0	1	9	2	5	4	2	15	18	1	20	10	16	10	10	10	10	10	10	10	5	33	3	46	10
201	30	1	21.5139	2	1	1	3	2	2	1	0	1	1	1	9	9	9	9	3	20	24	1	24	12	16	9	9	7	9	9	8	9	9	44	41	52	8.57143
202	42	1	28.3203	4	2	1	2	1	1	1	1	1	1	1	9	8	9	9	3	20	24	1	24	12	16	10	10	10	10	10	9	10	8.75	44	6	52	9.85714
